# Supplementary material for: Risk Assessment of Nitrite and Nitrate Intake from Processed Meat Products: Results from the Hellenic National Nutrition and Health Survey (HNNHS)
Source: Int J Environ Res Public Health. 2022 Oct 6;19(19):12800. doi: 10.3390/ijerph191912800 (PMC9565037; doi:10.3390/ijerph191912800)
Supplement: Supplementary file 1 [file ijerph-19-12800-s001.zip]

Archive with 1 entries (1 files):
- ijerph-1944905-Supplementary.pdf
